# Supplementary material for: The Contribution of Copy Number Variants and Single Nucleotide Polymorphisms to the Additive Genetic Variance of Carcass Traits in Cattle
Source: Front Genet. 2021 Nov 2;12:761503. doi: 10.3389/fgene.2021.761503 (PMC8593468; doi:10.3389/fgene.2021.761503)
Supplement: Supplementary file 1 [file Presentation1.zip]

Archive with 3 entries (3 files):
- Suppl. Figure 1.docx
- Suppl. Figure 2.docx
- Suppl. Figure 3.docx
